# Supplementary material for: Study on Stability of Remifentanil, Sufentanil, and Their Metabolites in Human Whole Blood and Urine
Source: Metabolites. 2025 Dec 18;15(12):804. doi: 10.3390/metabo15120804 (PMC12734456; doi:10.3390/metabo15120804)
Supplement: Supplementary file 1 [file metabolites-15-00804-s001.zip]

Archive with 1 entries (1 files):
- metabolites-4013610-supplementary.pdf
